# Supplementary material for: [(Bromomethyl)phenyl]methyl-Conjugated Chalcone Derivatives as Potential Lung Cancer Inhibitors: Structure Modification, Molecular Docking, Molecular Dynamics and In Vitro Validation
Source: Int J Mol Sci. 2026 Jul 8;27(14):6104. doi: 10.3390/ijms27146104 (PMC13410135; doi:10.3390/ijms27146104)
Supplement: Supplementary file 1 [file ijms-27-06104-s001.zip]

Archive with 1 entries (1 files):
- ijms-4396995-supplementary.pdf
